# Supplementary material for: Circulating SOD2 Is a Candidate Response Biomarker for Neoadjuvant Therapy in Breast Cancer
Source: Cancers (Basel). 2022 Aug 10;14(16):3858. doi: 10.3390/cancers14163858 (PMC9405919; doi:10.3390/cancers14163858)
Supplement: Supplementary file 1 [file cancers-14-03858-s001.zip]

Archive with 1 entries (1 files):
- cancers-1805796-supplementary.pdf
